# Supplementary material for: Copy number variation of microRNA genes in the human genome
Source: BMC Genomics. 2011 Apr 12;12:183. doi: 10.1186/1471-2164-12-183 (PMC3087710; doi:10.1186/1471-2164-12-183)
Supplement: Additional file 1 — SNPs identified in pre-miRNA sequences. Excel table containing list of SNPs identified in annotated pre-miRNA sequences. [file 1471-2164-12-183-S1.XLS]

## Sheet: AdditionalFile1
Additional file 1
miRNA ID	miRNA chromosomal localization	nuber of SNPs in anotated pre-miRNA sequence	SNP ID
hsa-mir-1302-2	chr1:20229-20366	5	rs11266858, rs4248191, rs11266859, rs422582, rs422363
hsa-mir-1977	chr1:556050-556128	4	rs9783068, rs41453547, rs9701099, rs2854138
hsa-mir-200b	chr1:1092347-1092441	1	rs72563729
hsa-mir-34a	chr1:9134314-9134423	2	rs72631823, rs35301225
hsa-mir-92b	chr1:153431592-153431687	1	rs12759620
hsa-mir-215	chr1:218357818-218357927	1	rs72631834
hsa-mir-559	chr2:47458318-47458413	1	rs58450758
hsa-mir-217	chr2:56063606-56063715	1	rs41291173
hsa-mir-216a	chr2:56069589-56069698	1	rs41291179
hsa-mir-1285-2	chr2:70333554-70333641	1	rs72904307
hsa-mir-1302-3	chr2:114057006-114057143	4	rs2441622, rs2441621, rs7589328, rs6542147
hsa-mir-663b	chr2:132731009-132731123	1	rs62165009
hsa-mir-1978	chr2:149355835-149355887	2	rs55723650, rs56489998
hsa-mir-1244	chr2:232286268-232286352	1	rs1804520
hsa-mir-149	chr2:241044091-241044179	2	rs71428439, rs2292832
hsa-mir-564	chr3:44878384-44878477	1	rs2292181
hsa-mir-1324	chr3:75762604-75762699	6	rs28620398, rs7614638, rs3008994, rs10155043, rs3008993, rs58827088
hsa-mir-568	chr3:115518012-115518106	1	rs28632138
hsa-mir-1248	chr3:187987155-187987260	1	rs73063489
hsa-mir-570	chr3:196911452-196911548	1	rs9860655
hsa-mir-943	chr4:1957909-1958002	1	rs1077020
hsa-mir-1255b-1	chr4:36104383-36104445	1	rs6841938
hsa-mir-1269	chr4:66825137-66825241	1	rs73239138
hsa-mir-1255a	chr4:102470482-102470594	1	rs28664200
hsa-mir-576	chr4:110629303-110629400	1	rs71603032
hsa-mir-577	chr4:115797364-115797459	1	rs34115976
hsa-mir-580	chr5:36183751-36183847	1	rs73080005
hsa-mir-1274a	chr5:41511491-41511561	1	rs318039
hsa-mir-581	chr5:53283091-53283186	3	rs788517, rs1694089, rs810917
hsa-mir-449b	chr5:54502231-54502327	1	rs10061133
hsa-mir-9-2	chr5:87998427-87998513	1	rs41265488
hsa-mir-1244	chr5:118338180-118338264	1	rs1804520
hsa-mir-1289-2	chr5:132791187-132791297	1	rs35296450
hsa-mir-1294	chr5:153706859-153707000	1	rs13186787
hsa-mir-146a	chr5:159844937-159845035	1	rs2910164
hsa-mir-585	chr5:168623183-168623276	2	rs62376934, rs62376935
hsa-mir-1229	chr5:179157884-179157952	1	rs2291418
hsa-mir-548a-1	chr6:18679994-18680090	1	rs12197631
hsa-mir-586	chr6:45273389-45273485	1	rs73735310
hsa-mir-339	chr7:1029095-1029188	3	rs13232101, rs72631820, rs72631831
hsa-mir-550-1	chr7:30295935-30296031	1	rs71528599
hsa-mir-590	chr7:73243464-73243560	1	rs6971711
hsa-mir-25	chr7:99529119-99529202	1	rs41274221
hsa-mir-93	chr7:99529327-99529406	1	rs72631824
hsa-mir-106b	chr7:99529552-99529633	1	rs72631827
hsa-mir-593	chr7:127509149-127509248	1	rs73721294
hsa-mir-96	chr7:129201768-129201845	2	rs73159662, rs41274239
hsa-mir-183	chr7:129201981-129202090	2	rs72631833, rs41281222
hsa-mir-595	chr7:158018171-158018266	1	rs4909237
hsa-mir-596	chr8:1752804-1752880	1	rs61388742
hsa-mir-548i-3	chr8:7983873-7984021	2	rs71313680, rs71313679
hsa-mir-1322	chr8:10720293-10720363	1	rs59878596
hsa-mir-548h-4	chr8:26962287-26962397	2	rs73235381, rs73235382
hsa-mir-124-2	chr8:65454260-65454368	1	rs72631829
hsa-mir-2053	chr8:113724898-113724988	1	rs10505168
hsa-mir-1206	chr8:129090326-129090384	1	rs2114358
hsa-mir-1208	chr8:129231544-129231616	2	rs56863230, rs2648841
hsa-mir-1234	chr8:145596284-145596367	1	rs2291134
hsa-mir-1302-2	chr9:20144-20281	5	rs11266858, rs4248191, rs11266859, rs422582, rs422363
hsa-mir-1299	chr9:68292059-68292141	1	rs62555121
hsa-mir-199b	chr9:130046821-130046930	1	rs72631835
hsa-mir-1265	chr10:14518581-14518666	1	rs11259096
hsa-mir-603	chr10:24604620-24604716	1	rs11014002
hsa-mir-604	chr10:29873939-29874032	2	rs2368393, rs2368392
hsa-mir-938	chr10:29931199-29931281	1	rs12416605
hsa-mir-605	chr10:52729339-52729421	1	rs2043556
hsa-mir-607	chr10:98578416-98578511	2	rs12778876, rs12780546
hsa-mir-608	chr10:102724732-102724831	1	rs4919510
hsa-mir-1307	chr10:105144000-105144148	1	rs7911488
hsa-mir-609	chr10:105968537-105968631	1	rs74154754
hsa-mir-2110	chr10:115923854-115923928	1	rs17091403
hsa-mir-202	chr10:134911006-134911115	1	rs12355840
hsa-mir-1908	chr11:61339209-61339288	1	rs174561
hsa-mir-194-2	chr11:64415403-64415487	1	rs11231898
hsa-mir-612	chr11:64968505-64968604	2	rs550894, rs12803915
hsa-mir-326	chr11:74723784-74723878	1	rs72561778
hsa-mir-1304	chr11:93106488-93106578	1	rs2155248
hsa-mir-548l	chr11:93839309-93839394	2	rs11020790, rs13447640
hsa-mir-1244	chr12:9283330-9283414	1	rs1804520
hsa-mir-1244	chr12:12156153-12156237	1	rs1804520
hsa-mir-196a-2	chr12:52671789-52671898	1	rs11614913
hsa-mir-548c	chr12:63302556-63302652	1	rs17120527
hsa-mir-617	chr12:79750443-79750539	1	rs12815353
hsa-mir-618	chr12:79853646-79853743	1	rs2682818
hsa-mir-492	chr12:93752305-93752420	1	rs2289030
hsa-mir-1178	chr12:118635822-118635912	1	rs7311975
hsa-mir-16-1	chr13:49521110-49521198	1	rs72631826
hsa-mir-622	chr13:89681437-89681532	1	rs59274393
hsa-mir-18a	chr13:90801006-90801076	1	rs41275866
hsa-mir-92a-1	chr13:90801569-90801646	2	rs72631821, rs9589207
hsa-mir-208b	chr14:22957036-22957112	1	rs2754157
hsa-mir-624	chr14:30553603-30553699	1	rs73251987
hsa-mir-625	chr14:65007573-65007657	1	rs12894182
hsa-mir-345	chr14:99843949-99844046	1	rs72631832
hsa-mir-431	chr14:100417097-100417210	1	rs12884005
hsa-mir-379	chr14:100558156-100558222	2	rs61991156, rs72631818
hsa-mir-299	chr14:100559884-100559946	1	rs41286566
hsa-mir-300	chr14:100577453-100577535	1	rs12894467
hsa-mir-1185-2	chr14:100580288-100580373	1	rs11844707
hsa-mir-453	chr14:100592280-100592359	1	rs56103835
hsa-mir-154	chr14:100595845-100595928	1	rs41286570
hsa-mir-412	chr14:100601537-100601627	1	rs61992671
hsa-mir-656	chr14:100602814-100602891	1	rs58834075
hsa-mir-1268	chr15:20014593-20014644	1	rs28599926
hsa-mir-1233	chr15:32461562-32461643	2	rs347881, rs347882
hsa-mir-1233	chr15:32607783-32607864	2	rs347881, rs347882
hsa-mir-627	chr15:40279060-40279156	1	rs2620381
hsa-mir-1282	chr15:41873149-41873249	1	rs11269
hsa-mir-147b	chr15:43512540-43512619	1	rs56073218
hsa-mir-184	chr15:77289185-77289268	1	rs41280052
hsa-mir-7-2	chr15:86956060-86956169	1	rs41276930
hsa-mir-1302-2	chr15:100318185-100318322	5	rs422363, rs422582, rs11266859, rs4248191, rs11266858
hsa-mir-662	chr16:760184-760278	1	rs9745376
hsa-mir-1826	chr16:33873009-33873093	2	rs1987294, rs62030476
hsa-mir-140	chr16:68524485-68524584	1	rs7205289
hsa-mir-1972	chr16:68621750-68621826	1	rs57629257
hsa-mir-1253	chr17:2598122-2598226	1	rs7217038
hsa-mir-548h-3	chr17:13387571-13387688	1	rs9913045
hsa-mir-423	chr17:25468223-25468316	1	rs6505162
hsa-mir-193a	chr17:26911128-26911215	1	rs60406007
hsa-mir-10a	chr17:44012199-44012308	1	rs72631828
hsa-mir-633	chr17:58375308-58375405	1	rs17759989
hsa-mir-187	chr18:31738779-31738887	1	rs41274312
hsa-mir-122	chr18:54269286-54269370	1	rs41292412
hsa-mir-1302-2	chr19:22973-23110	5	rs11266858, rs4248191, rs11266859, rs422582, rs422363
hsa-mir-220b	chr19:6446959-6447045	1	rs1053262
hsa-mir-1181	chr19:10375134-10375214	1	rs2569788
hsa-mir-27a	chr19:13808254-13808331	2	rs895819, rs11671784
hsa-mir-639	chr19:14501355-14501452	2	rs45556632, rs35149836
hsa-mir-125a	chr19:56888319-56888404	1	rs12975333
hsa-mir-1283-1	chr19:58883547-58883633	1	rs57111412
hsa-mir-520c	chr19:58902519-58902605	1	rs7255628
hsa-mir-521-2	chr19:58911660-58911746	1	rs13382089
hsa-mir-518d	chr19:58929943-58930029	1	rs73602910
hsa-mir-520h	chr19:58937578-58937665	1	rs56013413
hsa-mir-521-1	chr19:58943702-58943788	1	rs2561251
hsa-mir-516a-1	chr19:58951807-58951896	1	rs2569389
hsa-mir-1283-2	chr19:58953298-58953384	1	rs71363366
hsa-mir-1292	chr20:2581423-2581488	1	rs73576045
hsa-mir-663	chr20:26136822-26136914	3	rs28670321, rs2019798, rs7266947
hsa-mir-499	chr20:33041840-33041961	2	rs3746444, rs7267163
hsa-mir-646	chr20:58316927-58317020	2	rs6513496, rs6513497
hsa-mir-1-1	chr20:60561958-60562028	1	rs6122014
hsa-mir-124-3	chr20:61280297-61280383	1	rs34059726
hsa-mir-941-1	chr20:62021238-62021326	4	rs7268785, rs2427556, rs55795631, rs6089780
hsa-mir-941-2	chr20:62021545-62021633	1	rs34604519
hsa-mir-941-3	chr20:62021657-62021745	3	rs12625445, rs35544770, rs12625454
hsa-mir-647	chr20:62044428-62044523	1	rs73147065
hsa-mir-1286	chr22:18616657-18616734	1	rs71312743
hsa-mir-130b	chr22:20337593-20337674	1	rs72631822
hsa-mir-650	chr22:21495270-21495365	2	rs11558654, rs5996397
hsa-mir-548j	chr22:25281178-25281289	2	rs4822739, rs12161068
hsa-mir-1308	chrX:21990180-21990233	1	rs7051072
hsa-mir-548f-5	chrX:32569512-32569597	1	rs60180387
hsa-mir-222	chrX:45491365-45491474	1	rs72631825
hsa-mir-532	chrX:49654494-49654584	2	rs456615, rs456617
hsa-mir-325	chrX:76142220-76142317	1	rs72631830
hsa-mir-548i-4	chrX:83367416-83367492	1	rs72632467
hsa-mir-220a	chrX:122523627-122523736	2	rs72631819, rs72631817
hsa-mir-934	chrX:135460703-135460785	1	rs73558572
hsa-mir-891a	chrX:144917004-144917082	1	rs5965990
hsa-mir-105-2	chrX:151313540-151313620	1	rs72631816
hsa-mir-1184	chrX:153768829-153768927	1	rs56191956
hsa-mir-1184	chrX:154265943-154266041	1	rs56191956
hsa-mir-1184	chrX:154340372-154340470	1	rs56191956
