# Supplementary material for: Copy number variation of microRNA genes in the human genome
Source: BMC Genomics. 2011 Apr 12;12:183. doi: 10.1186/1471-2164-12-183 (PMC3087710; doi:10.1186/1471-2164-12-183)
Supplement: Additional file 2 — miRNA identified in CNV regions. Excel table containing list of pre-miRNA annotated sequences identified in 'DGV-deposited' CNVs. [file 1471-2164-12-183-S2.XLS]

## Sheet: AdditionalFile2
Additional file 2
miRNA ID	miRNA chromosomal localization	miRNA ori	nuber of CNVs (DGV records) overlaping with miRNA location	number of discovery-studies reporting CNVs overlaping with miRNA location	references of discovery-studies	highest number of observations (Total Gain/Loss) reported in discovery-study
hsa-mir-1302-2	chr1:20229-20366	+	4	4	Redon (2006); Perry (2008); Locke (2006); Sharp (2005)	175
hsa-mir-1977	chr1:556050-556128	-	6	4	Redon (2006); Perry (2008); Wong (2007); Cooper (2008)	175
hsa-mir-200b	chr1:1092347-1092441	+	2	2	Perry (2008); Iafrate (2004)	11
hsa-mir-200a	chr1:1093106-1093195	+	2	2	Perry (2008); Iafrate (2004)	11
hsa-mir-429	chr1:1094248-1094330	+	2	2	Perry (2008); Iafrate (2004)	11
hsa-mir-551a	chr1:3467119-3467214	-	3	2	Jakobsson (2008); Redon (2006)	1
hsa-mir-34a	chr1:9134314-9134423	-	1	1	Simon-Sanchez (2007)	1
hsa-mir-320b-1	chr1:117015894-117015972	+	2	2	Wong (2007); Redon (2006)	56
hsa-mir-92b	chr1:153431592-153431687	+	2	2	Redon (2006); Wong (2007)	6
hsa-mir-555	chr1:153582765-153582860	-	1	1	de Smith (2007)	39
hsa-mir-556	chr1:160578960-160579054	+	5	4	Redon (2006); Wang (2007); Pinto (2007); Shaikh (2009)	3
hsa-mir-1255b-2	chr1:166234522-166234588	+	1	1	de Smith (2007)	5
hsa-mir-557	chr1:166611386-166611483	+	1	1	Wong (2007)	3
hsa-mir-320b-2	chr1:222511329-222511466	-	1	1	Perry (2008)	1
hsa-mir-1301	chr2:25405013-25405094	-	1	1	de Smith (2007)	2
hsa-mir-558	chr2:32610724-32610817	+	5	4	Simon-Sanchez (2007); Pinto (2007); Itsara (2009); Shaikh (2009)	4
hsa-mir-217	chr2:56063606-56063715	-	1	1	Redon (2006)	1
hsa-mir-216a	chr2:56069589-56069698	-	1	1	Redon (2006)	1
hsa-mir-216b	chr2:56081353-56081434	-	1	1	Redon (2006)	1
hsa-mir-1302-3	chr2:114057006-114057143	-	2	2	Redon (2006); Perry (2008)	5
hsa-mir-663b	chr2:132731009-132731123	-	4	4	Redon (2006); de Smith (2007); Kim (2009); Perry (2008)	121
hsa-mir-128-1	chr2:136139437-136139518	+	1	1	Gusev (2009)__sq__	6
hsa-mir-1978	chr2:149355835-149355887	-	1	1	Pinto (2007)	1
hsa-mir-1244	chr2:232286268-232286352	+	1	1	Redon (2006)	138
hsa-mir-1471	chr2:232465196-232465252	-	1	1	Redon (2006)	138
hsa-mir-149	chr2:241044091-241044179	+	6	3	Redon (2006); Shaikh (2009); Kim (2009)	2
hsa-mir-26a-1	chr3:37985899-37985975	+	1	1	Redon (2006)	8
hsa-mir-566	chr3:50185763-50185856	+	7	5	Shaikh (2009); Jakobsson (2008); Itsara (2009); Redon (2006); Wong (2007)	18
hsa-let-7g	chr3:52277334-52277417	-	2	2	Shaikh (2009); Wong (2007)	3
hsa-mir-135a-1	chr3:52303275-52303364	-	3	2	Shaikh (2009); Wong (2007)	6
hsa-mir-1324	chr3:75762604-75762699	+	6	5	Simon-Sanchez (2007); Redon (2006); Pinto (2007); Perry (2008); Kim (2009)	16
hsa-mir-1280	chr3:129563698-129563791	+	2	2	Jakobsson (2008); Redon (2006)	7
hsa-mir-1263	chr3:165371953-165372038	-	2	2	Redon (2006); Iafrate (2004)	1
hsa-mir-1224	chr3:185441887-185441971	+	1	1	Wong (2007)	3
hsa-mir-1248	chr3:187987155-187987260	+	2	2	Redon (2006); Gusev (2009)__sq__	2
hsa-mir-570	chr3:196911452-196911548	+	9	7	Redon (2006); Perry (2008); Kim (2009); Locke (2006); Sharp (2005); de Smith (2007); Wong (2007)	188
hsa-mir-922	chr3:198885764-198885844	-	2	2	Redon (2006); Wong (2007)	79
hsa-mir-571	chr4:333946-334041	+	1	1	Locke (2006)	5
hsa-mir-95	chr4:8057928-8058008	-	3	2	Gusev (2009)__sq__; Wong (2007)	10
hsa-mir-548i-2	chr4:9166887-9167035	-	9	8	Redon (2006); Shaikh (2009); Itsara (2009); Wang (2007); Zogopoulos (2007); Locke (2006); Sharp (2005); Cooper (2008)	222
hsa-mir-218-1	chr4:20138996-20139105	+	1	1	Wong (2007)	27
hsa-mir-577	chr4:115797364-115797459	+	2	2	Pinto (2007); Redon (2006)	2
hsa-mir-579	chr5:32430241-32430338	-	1	1	Redon (2006)	1
hsa-mir-1974	chr5:93930928-93930997	-	3	3	Redon (2006); Kim (2009); Perry (2008)	139
hsa-mir-583	chr5:95440598-95440672	+	4	3	Redon (2006); Pinto (2007); Shaikh (2009)	2
hsa-mir-548f-3	chr5:109877429-109877515	-	4	3	Redon (2006); Wang (2007); Pinto (2007)	1
hsa-mir-886	chr5:135444076-135444196	-	1	1	Redon (2006)	1
hsa-mir-1229	chr5:179157884-179157952	-	1	1	Iafrate (2004)	1
hsa-mir-1236	chr6:32032595-32032696	-	2	2	Redon (2006); Wong (2007)	36
hsa-mir-589	chr7:5501976-5502074	-	3	2	Wong (2007); Shaikh (2009)	5
hsa-mir-1183	chr7:21477201-21477289	+	1	1	Wong (2007)	20
hsa-mir-25	chr7:99529119-99529202	-	1	1	Locke (2006)	4
hsa-mir-93	chr7:99529327-99529406	-	1	1	Locke (2006)	4
hsa-mir-106b	chr7:99529552-99529633	-	1	1	Locke (2006)	4
hsa-mir-548o	chr7:101833194-101833307	-	2	2	Redon (2006); Wong (2007)	42
hsa-mir-129-1	chr7:127635161-127635232	+	1	1	de Smith (2007)	1
hsa-mir-182	chr7:129197459-129197568	-	2	1	Shaikh (2009)	3
hsa-mir-96	chr7:129201768-129201845	-	2	1	Shaikh (2009)	3
hsa-mir-183	chr7:129201981-129202090	-	2	1	Shaikh (2009)	3
hsa-mir-153-2	chr7:157059789-157059875	-	1	1	Redon (2006)	2
hsa-mir-596	chr8:1752804-1752880	+	1	1	Itsara (2009)	2
hsa-mir-548i-3	chr8:7983873-7984021	-	14	7	Redon (2006); Sebat (2004); Shaikh (2009); Zogopoulos (2007); Pinto (2007); Locke (2006); Sharp (2005)	124
hsa-mir-383	chr8:14755318-14755390	-	8	7	Redon (2006); Wang (2007); Pinto (2007); Perry (2008); McCarroll (2005); Locke (2006); Conrad (2005)	15
hsa-mir-320a	chr8:22158420-22158501	-	2	1	Redon (2006)	2
hsa-mir-599	chr8:100618040-100618134	-	1	1	Redon (2006)	17
hsa-mir-875	chr8:100618190-100618265	-	1	1	Redon (2006)	17
hsa-mir-1204	chr8:128877390-128877456	+	2	2	Pinto (2007); Wong (2007)	4
hsa-mir-661	chr8:145091347-145091435	-	8	3	Jakobsson (2008); Itsara (2009); Shaikh (2009)	8
hsa-mir-939	chr8:145590172-145590253	-	3	3	Jakobsson (2008); Redon (2006); Wong (2007)	16
hsa-mir-1234	chr8:145596284-145596367	-	3	3	Jakobsson (2008); Redon (2006); Wong (2007)	16
hsa-mir-1302-2	chr9:20144-20281	+	2	1	Perry (2008)	5
hsa-mir-31	chr9:21502114-21502184	-	1	1	Redon (2006)	1
hsa-mir-1299	chr9:68292059-68292141	-	7	4	Redon (2006); Locke (2006); Korbel (2007); de Smith (2007)	178
hsa-mir-7-1	chr9:85774483-85774592	-	2	2	Redon (2006); Perry (2008)	1
hsa-let-7a-1	chr9:95978060-95978139	+	1	1	Wong (2007)	18
hsa-let-7f-1	chr9:95978450-95978536	+	1	1	Wong (2007)	18
hsa-let-7d	chr9:95980937-95981023	+	1	1	Wong (2007)	18
hsa-mir-455	chr9:116011535-116011630	+	3	2	Simon-Sanchez (2007); Itsara (2009)	2
hsa-mir-126	chr9:138684875-138684959	+	14	6	Redon (2006); Jakobsson (2008); Perry (2008); Itsara (2009); Simon-Sanchez (2007); de Smith (2007)	9
hsa-mir-1265	chr10:14518581-14518666	+	1	1	Gusev (2009)__sq__	2
hsa-mir-511-1	chr10:17927113-17927199	+	1	1	de Smith (2007)	2
hsa-mir-1915	chr10:21825497-21825576	-	1	1	Shaikh (2009)	6
hsa-mir-604	chr10:29873939-29874032	-	1	1	Wong (2007)	3
hsa-mir-938	chr10:29931199-29931281	-	1	1	Wong (2007)	3
hsa-mir-548f-1	chr10:56037640-56037723	-	1	1	Pinto (2007)	1
hsa-mir-1254	chr10:70189081-70189177	+	1	1	Redon (2006)	3
hsa-mir-606	chr10:76982222-76982317	+	1	1	Redon (2006)	4
hsa-mir-1287	chr10:100144965-100145054	-	1	1	Shaikh (2009)	2
hsa-mir-608	chr10:102724732-102724831	+	1	1	Wong (2007)	7
hsa-mir-202	chr10:134911006-134911115	-	10	5	Redon (2006); Wong (2007); Jakobsson (2008); Simon-Sanchez (2007); Perry (2008)	39
hsa-mir-210	chr11:558089-558198	-	4	2	Jakobsson (2008); Redon (2006)	166
hsa-mir-675	chr11:1974565-1974637	-	2	1	Jakobsson (2008)	2
hsa-mir-130a	chr11:57165247-57165335	+	1	1	Wong (2007)	3
hsa-mir-612	chr11:64968505-64968604	+	1	1	Simon-Sanchez (2007)	1
hsa-mir-1244	chr12:9283330-9283414	-	1	1	Redon (2006)	93
hsa-mir-196a-2	chr12:52671789-52671898	+	1	1	Redon (2006)	3
hsa-mir-615	chr12:52714001-52714096	+	1	1	Redon (2006)	3
hsa-mir-616	chr12:56199213-56199309	-	1	1	Redon (2006)	37
hsa-let-7i	chr12:61283733-61283816	+	1	1	Sebat (2004)	1
hsa-mir-492	chr12:93752305-93752420	+	1	1	Mills (2006)	1
hsa-mir-1251	chr12:96409818-96409887	+	1	1	McCarroll (2005)	0
hsa-mir-619	chr12:107754813-107754911	-	1	1	Simon-Sanchez (2007)	1
hsa-mir-620	chr12:115070748-115070842	-	1	1	Wong (2007)	6
hsa-mir-622	chr13:89681437-89681532	+	1	1	Zogopoulos (2007)	2
hsa-mir-624	chr14:30553603-30553699	-	1	1	de Smith (2007)	2
hsa-mir-770	chr14:100388480-100388577	+	1	1	Pinto (2007)	1
hsa-mir-203	chr14:103653495-103653604	+	2	2	Jakobsson (2008); Shaikh (2009)	4
hsa-mir-1268	chr15:20014593-20014644	-	37	11	Redon (2006); Shaikh (2009); Zogopoulos (2007); Pinto (2007); Perry (2008); de Smith (2007); Sebat (2004); Kim (2009); Cooper (2008); McCarroll (2008); Wong (2007)	228
hsa-mir-211	chr15:29144527-29144636	-	2	2	de Smith (2007); Shaikh (2009)	5
hsa-mir-1233	chr15:32461562-32461643	-	9	7	de Smith (2007); Redon (2006); Locke (2006); Shaikh (2009); Jakobsson (2008); Kim (2009); Perry (2008)	213
hsa-mir-1233	chr15:32607783-32607864	-	17	14	de Smith (2007); Redon (2006); Locke (2006); Pinto (2007); Kidd (2008); Kim (2009); Perry (2008); Tuzun (2005); Sebat (2004); McCarroll (2008); Wong (2007); Itsara (2009); Sharp (2005); Zogopoulos (2007)	213
hsa-mir-627	chr15:40279060-40279156	-	1	1	Sharp (2005)	1
hsa-mir-1282	chr15:41873149-41873249	-	1	1	Redon (2006)	6
hsa-mir-630	chr15:70666612-70666708	+	2	2	Redon (2006); Iafrate (2004)	3
hsa-mir-184	chr15:77289185-77289268	+	1	1	Redon (2006)	1
hsa-mir-1302-2	chr15:100318185-100318322	-	3	2	Kidd (2008); Perry (2008)	15
hsa-mir-662	chr16:760184-760278	+	6	5	Shaikh (2009); Simon-Sanchez (2007); Redon (2006); Jakobsson (2008); Perry (2008)	64
hsa-mir-1225	chr16:2080197-2080286	-	2	2	Jakobsson (2008); Simon-Sanchez (2007)	3
hsa-mir-940	chr16:2261749-2261842	+	2	2	Jakobsson (2008); Simon-Sanchez (2007)	1
hsa-mir-1972	chr16:15011679-15011755	-	5	5	Perry (2008); Redon (2006); de Smith (2007); McCarroll (2008); Kim (2009)	222
hsa-mir-484	chr16:15644652-15644730	+	1	1	Locke (2006)	3
hsa-mir-1826	chr16:33873009-33873093	+	4	4	Redon (2006); Pinto (2007); de Smith (2007); Perry (2008)	213
hsa-mir-138-2	chr16:55449931-55450014	+	1	1	de Smith (2007)	1
hsa-mir-1538	chr16:68157212-68157272	-	1	1	Wheeler (2008)	1
hsa-mir-140	chr16:68524485-68524584	+	1	1	Redon (2006)	19
hsa-mir-1972	chr16:68621750-68621826	+	6	5	Redon (2006); Wong (2007); Perry (2008); Kim (2009); Shaikh (2009)	19
hsa-mir-22	chr17:1563947-1564031	-	4	3	Perry (2008); Jakobsson (2008); Shaikh (2009)	2
hsa-mir-1253	chr17:2598122-2598226	-	1	1	Wong (2007)	3
hsa-mir-548h-3	chr17:13387571-13387688	-	1	1	Gusev (2009)__sq__	6
hsa-mir-1180	chr17:19188412-19188480	-	1	1	Wong (2007)	3
hsa-mir-10a	chr17:44012199-44012308	-	2	2	Redon (2006); Itsara (2009)	2
hsa-mir-196a-1	chr17:44064851-44064920	-	1	1	Redon (2006)	2
hsa-mir-142	chr17:53763592-53763678	-	11	2	Wong (2007); Shaikh (2009)	21
hsa-mir-454	chr17:54569901-54570015	-	1	1	Redon (2006)	1
hsa-mir-301a	chr17:54583279-54583364	-	1	1	Redon (2006)	1
hsa-mir-548d-2	chr17:62898067-62898163	-	1	1	Sharp (2005)	1
hsa-mir-657	chr17:76713671-76713768	-	2	2	Wong (2007); Jakobsson (2008)	13
hsa-mir-338	chr17:76714278-76714344	-	2	2	Wong (2007); Jakobsson (2008)	13
hsa-mir-1250	chr17:76721591-76721703	-	2	2	Wong (2007); Jakobsson (2008)	13
hsa-mir-1539	chr18:45267741-45267790	+	1	1	Kidd (2008)	1
hsa-mir-1302-2	chr19:22973-23110	+	1	1	Perry (2008)	20
hsa-mir-1909	chr19:1767158-1767237	-	3	2	de Smith (2007); Jakobsson (2008)	23
hsa-mir-1227	chr19:2185061-2185148	-	2	1	Wong (2007)	17
hsa-mir-638	chr19:10690080-10690179	+	1	1	Wong (2007)	3
hsa-mir-199a-1	chr19:10789102-10789172	-	2	1	Wong (2007)	11
hsa-mir-24-2	chr19:13808101-13808173	-	1	1	Wong (2007)	4
hsa-mir-27a	chr19:13808254-13808331	-	1	1	Wong (2007)	4
hsa-mir-23a	chr19:13808401-13808473	-	1	1	Wong (2007)	4
hsa-mir-181c	chr19:13846513-13846622	+	1	1	Wong (2007)	4
hsa-mir-181d	chr19:13846689-13846825	+	1	1	Wong (2007)	4
hsa-mir-1270	chr19:20371080-20371162	-	9	5	Simon-Sanchez (2007); Redon (2006); Itsara (2009); Kidd (2008); Shaikh (2009)	35
hsa-mir-641	chr19:45480290-45480388	-	1	1	Redon (2006)	1
hsa-mir-220c	chr19:53755341-53755423	-	2	2	Perry (2008); Wang (2007)	18
hsa-mir-150	chr19:54695854-54695937	-	3	2	Perry (2008); Wong (2007)	25
hsa-mir-99b	chr19:56887677-56887746	+	3	2	Redon (2006); Perry (2008)	15
hsa-let-7e	chr19:56887851-56887929	+	3	2	Redon (2006); Perry (2008)	15
hsa-mir-125a	chr19:56888319-56888404	+	3	2	Redon (2006); Perry (2008)	15
hsa-mir-512-1	chr19:58861745-58861828	+	1	1	Ahn (2009)	1
hsa-mir-935	chr19:59177373-59177463	+	1	1	Wong (2007)	5
hsa-mir-663	chr20:26136822-26136914	-	6	6	Redon (2006); Jakobsson (2008); Itsara (2009); Iafrate (2004); de Smith (2007); Perry (2008)	15
hsa-mir-1825	chr20:30289259-30289311	+	1	1	Wong (2007)	6
hsa-mir-499	chr20:33041840-33041961	+	1	1	Wong (2007)	3
hsa-mir-1257	chr20:59961997-59962113	-	3	2	Redon (2006); Kidd (2008)	10
hsa-mir-1-1	chr20:60561958-60562028	+	3	3	Simon-Sanchez (2007); Jakobsson (2008); Redon (2006)	32
hsa-mir-133a-2	chr20:60572564-60572665	+	3	3	Simon-Sanchez (2007); Jakobsson (2008); Redon (2006)	32
hsa-mir-124-3	chr20:61280297-61280383	+	4	3	Perry (2008); Wong (2007); Itsara (2009)	70
hsa-mir-941-1	chr20:62021238-62021326	+	1	1	Locke (2006)	3
hsa-mir-941-2	chr20:62021545-62021633	+	1	1	Locke (2006)	3
hsa-mir-941-3	chr20:62021657-62021745	+	1	1	Locke (2006)	3
hsa-mir-1914	chr20:62043262-62043341	-	1	1	Locke (2006)	3
hsa-mir-647	chr20:62044428-62044523	-	1	1	Locke (2006)	3
hsa-mir-185	chr22:18400662-18400743	+	5	4	Perry (2008); Locke (2006); Wong (2007); Jakobsson (2008)	31
hsa-mir-1306	chr22:18453581-18453665	+	2	2	Perry (2008); Redon (2006)	6
hsa-mir-1286	chr22:18616657-18616734	-	4	3	Perry (2008); Redon (2006); Jakobsson (2008)	6
hsa-mir-649	chr22:19718465-19718561	-	1	1	Wong (2007)	12
hsa-mir-650	chr22:21495270-21495365	+	38	14	Zogopoulos (2007); Itsara (2009); Kidd (2008); Wang (2007); Kim (2009); McCarroll (2005); Wong (2007); Sebat (2004); Locke (2006); Shaikh (2009); Sharp (2005); Levy (2007); Tuzun (2005); de Smith (2007)	67
hsa-mir-548j	chr22:25281178-25281289	-	1	1	Redon (2006)	1
hsa-mir-658	chr22:36570225-36570324	-	1	1	Redon (2006)	6
hsa-mir-659	chr22:36573631-36573727	-	2	2	Redon (2006); Wheeler (2008)	6
hsa-mir-1249	chr22:43975499-43975564	-	1	1	Redon (2006)	1
hsa-let-7a-3	chr22:44887293-44887366	+	4	2	Jakobsson (2008); Shaikh (2009)	7
hsa-let-7b	chr22:44888230-44888312	+	4	2	Jakobsson (2008); Shaikh (2009)	7
hsa-mir-651	chrX:8055006-8055102	+	3	3	Zogopoulos (2007); Pinto (2007); Wang (2007)	3
hsa-mir-98	chrX:53599909-53600027	-	1	1	Korbel (2007)	1
hsa-let-7f-2	chrX:53600878-53600960	-	1	1	Korbel (2007)	1
hsa-mir-384	chrX:76056092-76056179	-	4	4	Redon (2006); McCarroll (2005); Shaikh (2009); McCarroll (2008)	144
hsa-mir-1912	chrX:113792275-113792354	+	1	1	de Smith (2007)	13
hsa-mir-1264	chrX:113793386-113793454	+	1	1	de Smith (2007)	13
hsa-mir-1298	chrX:113855906-113856017	+	1	1	de Smith (2007)	13
hsa-mir-1911	chrX:113904000-113904079	+	1	1	de Smith (2007)	13
hsa-mir-448	chrX:113964273-113964383	+	1	1	de Smith (2007)	13
hsa-mir-320d-2	chrX:139836003-139836050	-	1	1	Redon (2006)	46
hsa-mir-513c	chrX:146078914-146078997	-	2	2	Redon (2006); Pinto (2007)	1
hsa-mir-513b	chrX:146088254-146088337	-	2	2	Redon (2006); Pinto (2007)	1
hsa-mir-513a-1	chrX:146102673-146102801	-	2	2	Redon (2006); Pinto (2007)	1
hsa-mir-513a-2	chrX:146115036-146115162	-	2	2	Redon (2006); Pinto (2007)	1
hsa-mir-506	chrX:146119930-146120053	-	2	2	Redon (2006); Pinto (2007)	1
hsa-mir-507	chrX:146120194-146120287	-	2	2	Redon (2006); Pinto (2007)	1
hsa-mir-508	chrX:146126123-146126237	-	2	2	Redon (2006); Pinto (2007)	1
hsa-mir-509-2	chrX:146147970-146148060	-	2	2	Redon (2006); Pinto (2007)	1
hsa-mir-509-3	chrX:146148862-146148936	-	2	2	Redon (2006); Pinto (2007)	1
hsa-mir-509-1	chrX:146149742-146149835	-	2	2	Redon (2006); Pinto (2007)	1
hsa-mir-510	chrX:146161545-146161618	-	4	4	Redon (2006); Pinto (2007); Kidd (2008); Tuzun (2005)	1
hsa-mir-514-1	chrX:146168457-146168554	-	5	5	Redon (2006); Pinto (2007); Kidd (2008); Tuzun (2005); Perry (2008)	3
hsa-mir-514-2	chrX:146171153-146171240	-	6	5	Redon (2006); Pinto (2007); Kidd (2008); Tuzun (2005); Perry (2008)	3
hsa-mir-514-3	chrX:146173851-146173938	-	6	5	Redon (2006); Pinto (2007); Kidd (2008); Tuzun (2005); Perry (2008)	3
hsa-mir-1184	chrX:153768829-153768927	-	1	1	Levy (2007)	1
hsa-mir-1184	chrX:154265943-154266041	-	1	1	Levy (2007)	1
hsa-mir-1184	chrX:154340372-154340470	+	1	1	Levy (2007)	1
