# Supplementary material for: Copy number variation of microRNA genes in the human genome
Source: BMC Genomics. 2011 Apr 12;12:183. doi: 10.1186/1471-2164-12-183 (PMC3087710; doi:10.1186/1471-2164-12-183)
Supplement: Additional file 4 — miRNAs located in CNVs with well defined breakpoints. Excel table showing characteristics of miRNAs located in CNVs with well defined breakpoints. [file 1471-2164-12-183-S4.XLS]

## Sheet: AdditionalFile4
Additional file 4
miRNA ID	miRNA chromosomal localization	location	(distance to the 5'/3' breakpoint of CNV)
mir-1233	chr15:32461562-32461643	introm (mirtron) of GOLGA8A entirely spaned by CNV	(12kb/201kb)
mir-1233	chr15:32607783-32607864	introm (mirtron) of GOLGA8B entirely spaned by CNV	(158kb/55kb)
mir-1268	chr15:20014593-20014644	intergenic	(211kb/75kb)
mir-1275	chr6:34075727-34075806	intergenic	(5kb/1kb)
mir-1302-2	chr9:20144-20281	promoter region of WASH1 entirely spaned by CNV	(20kb/18kb)
mir-1324	chr3:75762604-75762699	intergenic	(298kb/20kb)
mir-1972	chr16:15011679-15011755	intron of PDXDC1 which 5' part extends beyond CNV	(114kb/4kb)
mir-1977	chr1:556050-556128	intergenic	(2kb/4kb)
mir-384	chrX:76056092-76056179	intergenic	(2kb/1kb)
mir-548i-2	chr4:9166887-9167035	intergenic	(49kb/188kb)
mir-650	chr22:21495270-21495365	intergenic	(784kb/84kb)
