# Supplementary material for: Copy number variation of microRNA genes in the human genome
Source: BMC Genomics. 2011 Apr 12;12:183. doi: 10.1186/1471-2164-12-183 (PMC3087710; doi:10.1186/1471-2164-12-183)
Supplement: Additional file 5 — miRNAs located in chromosomal regions implicated in microdeletion/microduplication syndromes. Excel table containing list of miRNAs located in chromosomal regions implicated in microdeletion/microduplication syndromes (DECYPHER v5.0 [50]). [file 1471-2164-12-183-S5.XLS]

## Sheet: AdditionalFile5
Additional file 5
miRNA ID	miRNA chromosomal localization	microdeletion/microduplication syndrome*	syndrome locus chromosomal localization*
hsa-mir-429	chr1:1094248-1094330	1p36 microdeletion syndrome	chr1:1-5,308,621
hsa-mir-1977	chr1:556050-556128	1p36 microdeletion syndrome	chr1:1-5,308,621
hsa-mir-1302-2	chr1:20229-20366	1p36 microdeletion syndrome	chr1:1-5,308,621
hsa-mir-200a	chr1:1093106-1093195	1p36 microdeletion syndrome	chr1:1-5,308,621
hsa-mir-200b	chr1:1092347-1092441	1p36 microdeletion syndrome	chr1:1-5,308,621
hsa-mir-551a	chr1:3467119-3467214	1p36 microdeletion syndrome	chr1:1-5,308,621
hsa-mir-149	chr2:241044091-241044179	2q37 monosomy	chr2:239,619,630-242,951,149
hsa-mir-922	chr3:198885764-198885844	3q29 microdeletion / microduplication syndrome	chr3:197,156,626-198,982,266
hsa-mir-943	chr4:1957909-1958002	Wolf-Hirschhorn Syndrome	chr4:1-2,043,468
hsa-mir-571	chr4:333946-334041	Wolf-Hirschhorn Syndrome	chr4:1-2,043,468
hsa-mir-590	chr7:73243464-73243560	Williams-Beuren Syndrome (WBS)	chr7:71,970,679-74,254,837
hsa-mir-591	chr7:95686910-95687004	Split hand/foot malformation 1 (SHFM1)	chr7:95,371,796-96,617,422
hsa-mir-1322	chr8:10720293-10720363	8p23.1 deletion syndrome	chr8:8,156,705-11,803,128
hsa-mir-598	chr8:10930126-10930222	8p23.1 deletion syndrome	chr8:8,156,705-11,803,128
hsa-mir-597	chr8:9636592-9636688	8p23.1 deletion syndrome	chr8:8,156,705-11,803,128
hsa-mir-124-1	chr8:9798308-9798392	8p23.1 deletion syndrome	chr8:8,156,705-11,803,128
hsa-mir-602	chr9:139852692-139852789	9q subtelomeric deletion syndrome	chr9:139,523,184-140,273,252
hsa-mir-1302-2	chr15:100318185-100318322	15q26 overgrowth syndrome	chr15:97,175,493-100,338,915
hsa-mir-211	chr15:29144527-29144636	15q13.3 microdeletion syndrome	chr15:28,557,287-30,488,774
hsa-mir-631	chr15:73433005-73433079	15q24 recurrent microdeletion syndrome	chr15:72,164,227-73,949,332
hsa-mir-484	chr16:15644652-15644730	16p13.11 recurrent microdeletion / microduplication (neurocognitive disorder susceptibility locus)	chr16:15,411,955-16,191,749
hsa-mir-662	chr16:760184-760278	ATR-16 syndrome	chr16:1-774,373
hsa-mir-22	chr17:1563947-1564031	Miller-Dieker syndrome (MDS)	chr17:1-2,492,179
hsa-mir-33b	chr17:17657875-17657970	Potocki-Lupski syndrome (17p11.2 duplication syndrome) / Smith-Magenis Syndrome	chr17:16,646,746-20,422,653
hsa-mir-132	chr17:1899952-1900052	Miller-Dieker syndrome (MDS)	chr17:1-2,492,179
hsa-mir-212	chr17:1900315-1900424	Miller-Dieker syndrome (MDS)	chr17:1-2,492,179
hsa-mir-1180	chr17:19188412-19188480	Potocki-Lupski syndrome (17p11.2 duplication syndrome) / Smith-Magenis Syndrome	chr17:16,646,746-20,422,653
hsa-mir-193a	chr17:26911128-26911215	NF1-microdeletion syndrome	chr17:26,186,948-27,242,780
hsa-mir-365-2	chr17:26926543-26926653	NF1-microdeletion syndrome	chr17:26,186,948-27,242,780
hsa-mir-648	chr22:16843634-16843727	Cat-Eye Syndrome (Type I)	chr22:1-16,971,860
hsa-mir-185	chr22:18400662-18400743	22q11 deletion syndrome (Velocardiofacial/DiGeorge syndrome) / 22q11 duplication syndrome	chr22:16,926,349-20,666,469
hsa-mir-1306	chr22:18453581-18453665	22q11 deletion syndrome (Velocardiofacial/DiGeorge syndrome) / 22q11 duplication syndrome	chr22:16,926,349-20,666,469
hsa-mir-1286	chr22:18616657-18616734	22q11 deletion syndrome (Velocardiofacial/DiGeorge syndrome) / 22q11 duplication syndrome	chr22:16,926,349-20,666,469
hsa-mir-649	chr22:19718465-19718561	22q11 deletion syndrome (Velocardiofacial/DiGeorge syndrome) / 22q11 duplication syndrome	chr22:16,926,349-20,666,469
hsa-mir-301b	chr22:20337270-20337347	22q11 deletion syndrome (Velocardiofacial/DiGeorge syndrome) / 22q11 duplication syndrome	chr22:16,926,349-20,666,469
hsa-mir-130b	chr22:20337593-20337674	22q11 deletion syndrome (Velocardiofacial/DiGeorge syndrome) / 22q11 duplication syndrome	chr22:16,926,349-20,666,469
hsa-mir-650	chr22:21495270-21495365	22q11.2 distal deletion syndrome	chr22:20,445,848-22,026,229
hsa-mir-651	chrX:8055006-8055102	Steroid sulphatase deficiency (STS)	chrX:6,451,957-8,127,697
*according to DECYPHER v5.0 (https://decipher.sanger.ac.uk)
